# Supplementary material for: Novel Snapshot-Based Hyperspectral Conversion for Dermatological Lesion Detection via YOLO Object Detection Models
Source: Bioengineering (Basel). 2025 Jun 30;12(7):714. doi: 10.3390/bioengineering12070714 (PMC12292811; doi:10.3390/bioengineering12070714)
Supplement: Supplementary file 1 [file bioengineering-12-00714-s001.zip]

Archive with 1 entries (1 files):
- bioengineering-3668844-supplementary.pdf
